# Supplementary material for: Multi-omics reveals an association of the gut butyrate-IDO1-tryptophan axis with Yinchenhaotang plus Zexietang-ameliorated NASH in a microbiota-dependent manner
Source: Chin Med. 2026 Jan 21;21:44. doi: 10.1186/s13020-025-01304-w (PMC12821316; doi:10.1186/s13020-025-01304-w)
Supplement: Supplementary file 5 — Supplementary Material 5. Chemical constituents of YCHZX. [file 13020_2025_1304_MOESM5_ESM.xlsx]

## Sheet: Sheet1
No.	Ion Mode	Feature	Retention time (min)	Discriminant	Adducts	Experimental m/z	Theoretical m/z	Mass Error (ppm)	Fragments	Fragment Score	Isotope Similarity	Comprehensive score	Peak Area	Formula	English Name	class	subclass	SMILES	Source
1	POS	0.85_174.1117n	0.84955	M+H-H2O, M+H	M+H	175.119	175.119	0.196939	70.0664, 175.1188, 60.057, 116.071, 114.0555, 130.0976, 158.0924	79.6	93.37	69.75	3.85932e+06	C6H14N4O2	Arginine	Carboxylic acids and derivatives	Amino acids, peptides, and analogues	C(C[C@@H](C(=O)O)N)CN=C(N)N	Atractylodes macrocephala Koidz
2	POS-NEG	0.89_504.1691n	0.8855	M+H, M+NH4, M+Na, M+K	M+K	543.132	543.132	-0.0329827	182.0813, 136.0758, 165.0546, 123.0444, 85.0295, 119.0496, 147.044, 145.0496, 325.1127, 127.0393	58.1	95.9211	63.5	7.55306e+06	C18H32O16	Gentianose	Organooxygen compounds	Carbohydrates and carbohydrate conjugates	OC[C@H]1O[C@@H](OC[C@H]2O[C@H](O[C@]3(CO)O[C@H](CO)[C@@H](O)[C@@H]3O)[C@H](O)[C@@H](O)[C@@H]2O)[C@H](O)[C@@H](O)[C@@H]1O	Alisma orientale
3	POS	0.89_138.0549m/z	0.8855	M+H	M+H	138.055	138.055	-0.215554	138.0549, 94.066	69.4	98.604	76.875	532131	C7H7NO2	Trigonelline	-	-	C[N+]1=CC=CC(=C1)C(=O)[O-]	Rheum palmatum L
4	POS	0.90_116.0711m/z	0.903333	M+H	M+H	116.071	116.071	3.85426	70.0664, 116.071	82.8	94.6862	68.125	6.19601e+06	C5H9NO2	Prolinum	Carboxylic acids and derivatives	Amino acids, peptides, and analogues	C1CC(NC1)C(=O)O	Atractylodes macrocephala Koidz
5	POS	0.92_828.2747n	0.921167	M+NH4, M+Na, M+K	M+K	867.238	867.238	-0.0341732	867.2372, 705.1862, 543.1326, 687.1766, 525.1205	86.2	94.3465	70.125	1.49128e+06	C30H52O26	Verbascose	Organooxygen compounds	Carbohydrates and carbohydrate conjugates	OC[C@H]1O[C@@](CO)(O[C@H]2O[C@H](CO[C@H]3O[C@H](CO[C@H]4O[C@H](CO[C@H]5O[C@H](CO)[C@H](O)[C@H](O)[C@H]5O)[C@H](O)[C@H](O)[C@H]4O)[C@H](O)[C@H](O)[C@H]3O)[C@@H](O)[C@H](O)[C@H]2O)[C@@H](O)[C@@H]1O	Alisma orientale
6	NEG	0.93_342.1161n	0.931483	M-H, M+FA-H	M-H	341.109	341.109	-0.405129	341.1083, 59.0112, 89.0218, 71.0112, 119.0326, 179.0543, 101.0218, 113.0214	74.1	99.676	68.25	9.04154e+06	C12H22O11	Sucrose	Organooxygen compounds	Carbohydrates and carbohydrate conjugates	C(C1C(C(C(C(O1)OC2(C(C(C(O2)CO)O)O)CO)O)O)O)O	Alisma orientale
7	NEG	0.93_666.2229n	0.931483	M-H, M+FA-H	M+FA-H	711.221	711.22	1.42654	665.2154, 383.1198, 59.0113, 179.0546, 89.0218, 71.0112, 101.022, 113.0221, 117.0169, 221.0662	88	92.7878	69.75	787761	C24H42O21	Stachyose	Organooxygen compounds	Carbohydrates and carbohydrate conjugates	OC[C@H]1O[C@@](CO)(O[C@H]2O[C@H](CO[C@H]3O[C@H](CO[C@H]4O[C@H](CO)[C@H](O)[C@H](O)[C@H]4O)[C@H](O)[C@H](O)[C@H]3O)[C@@H](O)[C@H](O)[C@H]2O)[C@@H](O)[C@@H]1O	Alisma orientale
8	POS	0.94_181.0740n	0.939	M+H, M+NH4	M+H	182.081	182.081	0.455978	136.0757, 165.0546, 123.0443, 119.0496, 91.0552, 147.0439, 182.0812, 95.05, 96.0452, 87.045	61.2	98.7819	64.75	394106	C9H11NO3	Dty	Carboxylic acids and derivatives	Amino acids, peptides, and analogues	C1=CC(=CC=C1CC(C(=O)O)N)O	Atractylodes macrocephala Koidz
9	NEG	1.23_243.0617m/z	1.23372	M-H	M-H	243.062	243.062	-2.13184	110.0223, 200.0552, 243.0619, 82.0272, 152.0332, 140.0332, 96.0066, 128.033, 66.0323, 153.0278	69.3	97.6513	66.125	39748.9	C9H12N2O6	L-uridine	Pyrimidine nucleosides	-	O=c1nc(O)ccn1[C@H]1O[C@@H](CO)[C@H](O)[C@@H]1O	Atractylodes macrocephala Koidz
10	POS	1.27_284.0986m/z	1.2722	M+H	M+H	284.099	284.099	-1.33113	152.0566	79.7	96.078	69.625	409141	C10H13N5O5	Crotonoside	Purine nucleosides	-	C1=NC2=C(NC(=O)N=C2N1[C@H]3[C@@H]([C@@H]([C@H](O3)CO)O)O)N	Rheum palmatum L
11	NEG	1.28_331.0673m/z	1.27775	M-H	M-H	331.067	331.067	0.614219	331.0674, 169.0125, 59.0113, 125.0222, 123.0065, 151.0017, 271.0463, 211.0237	71.1	98.9366	67.375	2.8667e+06	C13H16O10	Beta-glucogallin	Tannins	-	O=C(O[C@@H]1O[C@H](CO)[C@@H](O)[C@H](O)[C@H]1O)c1cc(O)c(O)c(O)c1	Rheum palmatum L
12	NEG	4.65_391.1249m/z	4.64573	M-H	M-H	391.125	391.125	0.774787	391.1242, 59.0113, 89.0217, 71.0114, 167.0703, 185.0805, 101.0216, 149.0587, 229.0705, 119.0324	62.5	99.0684	65.125	1.254e+07	C16H24O11	Shanzhiside	Prenol lipids	Terpene glycosides	C[C@]1(O)C[C@@H](O)[C@@H]2C(C(=O)O)=CO[C@@H](O[C@@H]3O[C@H](CO)[C@@H](O)[C@H](O)[C@H]3O)[C@@H]21	Gardenia jasminoides J.Ellis
13	POS	4.78_453.1386m/z	4.78298	M+H	M+H	453.139	453.139	-1.17309	139.0389, 123.0443, 291.0853, 177.0544, 85.0293, 147.0443, 353.011, 145.0281, 163.0384, 435.1279	51.3	91.0874	60.25	20647.1	C21H24O11	(+)-catechin 5 -o-beta-d-glucopyranoside	Flavonoids	Flavonoid glycosides	OC[C@H]1O[C@@H](Oc2cc(O)cc3c2C[C@H](O)[C@@H](c2ccc(O)c(O)c2)O3)[C@H](O)[C@@H](O)[C@@H]1O	Rheum palmatum L
14	NEG	5.16_403.1247m/z	5.15837	M-H	M-H	403.125	403.125	0.369151	241.0712, 195.0649, 71.0112, 101.0218, 403.1211, 123.0429, 139.0376, 59.0114, 89.0219, 161.0219	70.2	97.8084	66.875	617146	C17H24O11	Gardenoside	Prenol lipids	Terpene glycosides	COC(=O)C1=COC(OC2OC(CO)C(O)C(O)C2O)C2C1C=CC2(O)CO	Gardenia jasminoides J.Ellis
15	NEG	5.22_389.1093m/z	5.2228	M-H	M-H	389.109	389.109	1.09088	389.1088, 139.0379, 165.0539, 183.0646, 345.1175, 59.0113, 65.037, 121.0633, 71.0112, 101.022	68.4	96.1924	65.875	754035	C16H22O11	Deacetylasperulosidic acid	Prenol lipids	Terpene glycosides	O=C(O)C1=CO[C@@H](O[C@@H]2O[C@H](CO)[C@@H](O)[C@H](O)[C@H]2O)[C@@H]2C(CO)=C[C@H](O)[C@H]12	Gardenia jasminoides J.Ellis
16	NEG	5.43_404.1318n	5.42537	M-H, M+FA-H	M+FA-H	449.13	449.13	-0.132692	241.0718, 127.0378, 403.1241, 101.0222, 59.0113, 449.1292, 223.0606, 191.0361, 71.0114, 161.0231	77	98.6191	71	2.79425e+07	C17H24O11	Deacetyl asperulosidic acid methyl ester	Prenol lipids	Terpene glycosides	COC(=O)C1=CO[C@H]([C@H]2[C@@H]1[C@H](C=C2CO)O)O[C@H]3[C@@H]([C@H]([C@@H]([C@H](O3)CO)O)O)O	Gardenia jasminoides J.Ellis
17	NEG	5.43_241.0711m/z	5.42537	M-H	M-H	241.071	241.072	-2.6881	127.0378, 101.0219, 67.0163, 68.9956, 191.0335, 161.0226, 109.027, 121.0274, 193.0486, 165.0541	56.2	97.1365	62.5	221746	C11H14O6	Genipinic acid	Carboxylic acids and derivatives	Dicarboxylic acids and derivatives	COC(=O)C(C(=O)O)C1CCC2=C1C(O)OC2	Gardenia jasminoides J.Ellis
18	NEG	5.65_299.1133m/z	5.64668	M-H	M-H	299.113	299.114	-1.03223	59.0112, 89.0218, 71.0112, 101.0218, 119.0481, 119.0328, 113.0221, 299.1125, 179.0546	55.2	84.3924	69	38941.6	C14H20O7	Salidroside	Organooxygen compounds	Carbohydrates and carbohydrate conjugates	C1=CC(=CC=C1CCO[C@H]2[C@@H]([C@H]([C@@H]([C@H](O2)CO)O)O)O)O	Atractylodes macrocephala Koidz
19	NEG	5.67_483.0779m/z	5.66865	M-H	M-H	483.078	483.078	-0.205493	483.0781, 125.0221, 169.0124, 271.0443, 331.0675, 211.0233, 313.0556, 439.0867, 287.0773	61.2	95.8581	64.25	233851	C20H20O14	Gallic acid-3-o-(6'-o-galloyl)glucoside	Tannins	Hydrolyzable tannins	C1=C(C=C(C(=C1O)O)O)C(=O)OCC2C(C(C(C(O2)OC3=CC(=CC(=C3O)O)C(=O)O)O)O)O	Rheum palmatum L
20	POS-NEG	6.16_353.0878m/z	6.15602	M-H	M-H	353.088	353.088	0.00188552	191.0547, 353.0879, 85.0271	85.2	96.7865	72	5.17504e+07	C16H18O9	Neochlorogenic acid	Organooxygen compounds	Alcohols and polyols	C1[C@H]([C@@H]([C@@H](C[C@]1(C(=O)O)O)OC(=O)/C=C/C2=CC(=C(C=C2)O)O)O)O	Artemisia capillaris Thunb, Alisma orientale
21	POS	6.36_193.0496m/z	6.3626	M+H	M+H	193.05	193.05	-0.0318421	193.0495, 133.0285, 178.026, 137.0595	52.6	98.3181	62.75	204427	C10H8O4	Chrysatropic acid	Coumarins and derivatives	Hydroxycoumarins	COc1cc2ccc(=O)oc2cc1O	Atractylodes macrocephala Koidz,Artemisia capillaris Thunb
22	NEG	6.97_487.1462m/z	6.97103	M-H	M-H	487.146	487.146	1.12575	145.0271, 265.0717, 163.0381, 397.1154, 367.1042, 119.0482, 205.0496, 161.0587, 191.0332, 235.061	73.4	94.2941	66.625	183546	C21H28O13	10-o-succinoylgeniposide	Prenol lipids	Terpene glycosides	COC(=O)C1=CO[C@@H](O[C@@H]2O[C@H](CO)[C@@H](O)[C@H](O)[C@H]2O)[C@@H]2C(COC(=O)CCC(=O)O)=CC[C@H]12	Gardenia jasminoides J.Ellis
23	POS	7.05_388.1364n	7.05363	M+H-2H2O, M+H-H2O, M+H	M+H	389.144	389.144	-1.38856	163.0389, 353.1228, 191.0702, 177.0547, 321.0968, 149.0597, 159.0441, 69.0348, 189.0543, 195.0651	59.2	96.0127	63.375	1.35656e+06	C17H24O10	Gardoside methyl ester	Organooxygen compounds	Carbohydrates and carbohydrate conjugates	COC(=O)C1=COC(C2C1CC(C2=C)O)OC3C(C(C(C(O3)CO)O)O)O	Gardenia jasminoides J.Ellis
24	NEG	7.24_375.1296m/z	7.23597	M-H	M-H	375.13	375.13	-0.0198647	375.1297, 59.0113, 151.0745, 169.0852, 213.0759, 71.0113, 89.0219, 101.0219, 119.0326, 81.0319	53.4	95.5244	64.125	570046	C16H24O10	Loganic acid	Prenol lipids	Terpene glycosides	C[C@H]1[C@H](C[C@H]2[C@@H]1[C@@H](OC=C2C(=O)O)O[C@H]3[C@@H]([C@H]([C@@H]([C@H](O3)CO)O)O)O)O	Atractylodes macrocephala Koidz
25	POS	7.74_441.1754m/z	7.74438	M+H	M+H	441.175	441.176	-0.420782	259.0965, 189.0546, 217.0498, 261.1123, 217.0855, 85.0295, 439.1583, 441.1732, 163.039, 127.0392	56.6	93.2224	62.375	44335	C21H28O10	Picrodendrin a	Fatty Acyls	Eicosanoids	CO/C(CO)=C1\CC2(OC1=O)C1OC1C1(O)C3C(=O)OC(C(OC)C21C)C3(O)C(C)C	Gardenia jasminoides J.Ellis
26	NEG	7.82_515.1195m/z	7.81962	M-H	M-H	515.12	515.119	0.064435	191.0547, 179.0334, 135.043, 515.1229, 353.088, 161.0225	65.7	97.7552	65.875	1.29235e+06	C25H24O12	1,4-dicaffeoylquinic acid	Organooxygen compounds	Alcohols and polyols	C1C(C(C(CC1(C(=O)O)OC(=O)C=CC2=CC(=C(C=C2)O)O)O)OC(=O)C=CC3=CC(=C(C=C3)O)O)O	Gardenia jasminoides J.Ellis
27	POS-NEG	7.92_550.1893n	7.91812	M+H-2H2O, M+H-H2O, M+H, M+NH4	M+H	551.197	551.197	-0.973056	191.0702, 159.0441, 131.0492, 515.171, 85.0294, 177.0545, 323.0546, 103.0549, 353.1225, 149.0594	85.1	94.4605	79.25	3.20139e+06	C23H34O15	Genipin 1-gentiobioside	Prenol lipids	Terpene glycosides	COC(=O)C1=CO[C@H]([C@H]2[C@@H]1CC=C2CO)O[C@H]3[C@@H]([C@H]([C@@H]([C@H](O3)CO[C@H]4[C@@H]([C@H]([C@@H]([C@H](O4)CO)O)O)O)O)O)O	Gardenia jasminoides J.Ellis
28	POS	8.07_463.1229m/z	8.06547	M+H	M+H	463.123	463.124	-1.29515	255.0647, 283.0596, 463.123	55.4	94.4246	62.125	97729.9	C22H22O11	Physcion -8-o-beta-d-glucopyranoside	Anthracenes	Anthraquinones	COc1c(C)c(O)c2c(c1O)C(=O)c1cccc(O[C@@H]3O[C@H](CO)[C@@H](O)[C@H](O)[C@H]3O)c1C2=O	Rheum palmatum L
29	POS-NEG	8.08_388.1366n	8.08477	M-H, M+FA-H	M+FA-H	433.135	433.135	-0.846078	225.076, 101.0219, 123.0428, 433.1357, 387.1303, 68.9956, 207.0652, 147.0431	70	98.4438	71.625	1.03121e+08	C17H24O10	Geniposide	Prenol lipids	Terpene glycosides	COC(=O)C1=CO[C@H]([C@H]2[C@@H]1CC=C2CO)O[C@H]3[C@@H]([C@H]([C@@H]([C@H](O3)CO)O)O)O	Gardenia jasminoides J.Ellis
30	POS-NEG	8.22_577.1356m/z	8.2179	M-H	M-H	577.136	577.135	0.814749	125.0221, 289.0719, 577.1353, 407.077, 425.088, 161.0223, 137.0221, 109.0269, 245.0817, 151.0381	95.1	90.8597	81.5	326301	C30H26O12	Procyandin b2	Flavonoids	Biflavonoids and polyflavonoids	C1[C@H]([C@H](OC2=C1C(=CC(=C2[C@@H]3[C@H]([C@H](OC4=CC(=CC(=C34)O)O)C5=CC(=C(C=C5)O)O)O)O)O)C6=CC(=C(C=C6)O)O)O	Rheum palmatum L
31	POS-NEG	8.28_729.1473m/z	8.28402	M-H	M-H	729.147	729.146	1.71769	125.0222, 729.147, 289.0711, 407.0784, 255.0292, 161.0232, 169.0123, 137.0222, 109.027, 271.0611	64.7	95.7986	64.625	517159	C37H30O16	Procyanidin b-5,3'-o-gallate	Flavonoids	Biflavonoids and polyflavonoids	C1C(C(OC2=CC(=C(C(=C21)O)C3C(C(OC4=CC(=CC(=C34)O)O)C5=CC(=C(C=C5)O)O)O)O)C6=CC(=C(C=C6)O)O)OC(=O)C7=CC(=C(C(=C7)O)O)O	Rheum palmatum L
32	POS-NEG	8.42_610.1529n	8.42152	M+H, M+Na	M+H	611.16	611.161	-0.898438	633.1387, 487.0844, 185.0418, 632.2099, 145.0612, 325.0309	62.6	99.0922	65.125	2.83097e+06	C27H30O16	Neoisorutin	Flavonoids	Flavonoid glycosides	C[C@@H]1O[C@@H](OC[C@H]2O[C@@H](Oc3c(-c4ccc(O)c(O)c4)oc4cc(O)cc(O)c4c3=O)[C@H](O)[C@@H](O)[C@@H]2O)[C@H](O)[C@H](O)[C@H]1O	Gardenia jasminoides J.Ellis,Artemisia capillaris Thunb
33	POS	8.62_517.1341m/z	8.62135	M+H	M+H	517.134	517.134	-0.0129331	163.0388, 135.044, 145.0282, 95.0863, 207.1375, 147.0435	68.6	93.3346	67.5	138002	C25H24O12	1,5-dicaffeoylquinic acid	Organooxygen compounds	Alcohols and polyols	C1[C@H]([C@@H]([C@@H](C[C@]1(C(=O)O)OC(=O)/C=C/C2=CC(=C(C=C2)O)O)OC(=O)/C=C/C3=CC(=C(C=C3)O)O)O)O	Artemisia capillaris Thunb
34	POS-NEG	9.57_463.0885m/z	9.57087	M-H	M-H	463.088	463.088	0.680604	300.0275, 463.0877, 271.0248, 255.0295, 243.0294, 257.0817	65	99.0295	65.875	5.53496e+06	C21H20O12	Hirsutrin	Flavonoids	Flavonoid glycosides	C1=CC(=C(C=C1C2=C(C(=O)C3=C(C=C(C=C3O2)O)O)OC4C(C(C(C(O4)CO)O)O)O)O)O	Gardenia jasminoides J.Ellis,Artemisia capillaris Thunb
35	POS-NEG	9.64_269.0455m/z	9.63757	M-H	M-H	269.046	269.046	-0.0829949	269.0457, 240.0423	66.5	97.6856	66	562124	C15H10O5	7,4'-dihydroxyflavone	Flavonoids	Flavones	C1=CC(=C(C=C1O)O)C2=CC(=O)C3=C(O2)C=C(C=C3)O	Gardenia jasminoides J.Ellis
36	POS	9.98_238.1932n	9.98312	M+H-2H2O, M+H-H2O, M+H	M+H-2H2O	203.179	203.179	-0.0906651	221.1898, 203.1794, 109.1017, 95.0863, 119.0859, 147.1168, 105.0705, 107.0862, 133.1011, 81.071	54.7	96.8245	62.75	161015	C15H26O2	Alismoxide	Prenol lipids	Sesquiterpenoids	CC(C)C1=CC2C(CCC2(C)O)C(C)(O)CC1	Alisma orientale
37	POS	10.16_256.0726m/z	10.1643	M+	M+	256.073	256.073	-1.79158	256.0726, 227.07, 181.0647	61.7	97.5671	64.25	338498	C15H12O4	Emodin anthrone	Anthracenes	-	Cc1cc(O)c2c(c1)Cc1cc(O)cc(O)c1C2=O	Rheum palmatum L
38	POS	10.61_479.1180m/z	10.6129	M+H	M+H	479.118	479.118	-0.846618	317.0653, 302.0419, 61.0298	58.4	94.2772	62.875	80251.9	C22H22O12	Isorhamnetin-3-O-galactoside	Flavonoids	Flavonoid glycosides	COc1cc(-c2oc3cc(O)cc(O)c3c(=O)c2OC2OC(CO)C(O)C(O)C2O)ccc1O	Artemisia capillaris Thunb
39	POS	10.79_317.0650m/z	10.7898	M+H	M+H	317.065	317.066	-2.00781	317.0652, 302.0417, 153.0182	56	96.4823	62.5	490934	C16H12O7	4'-dihydroxywogonin	Flavonoids	O-methylated flavonoids	COc1c(O)cc(O)c2c(=O)cc(-c3ccc(O)c(O)c3)oc12	Gardenia jasminoides J.Ellis
40	POS-NEG	10.79_234.0888n	10.7898	M+H, M+Na	M+H	235.096	235.097	-2.05567	235.0963, 191.0701, 217.0861	58.1	97.3869	63.25	468749	C13H14O4	7-hydroxy-2-(2-hydroxy)propyl -5-methyl-benzopyran -gamma-one	Benzopyrans	1-benzopyrans	Cc1cc(O)cc2oc(CC(C)O)cc(=O)c12	Rheum palmatum L
41	POS-NEG	10.79_515.1190m/z	10.7944	M-H	M-H	515.119	515.119	-0.963314	191.054, 135.0427, 179.0331, 353.0861, 515.1199, 173.0438, 161.0233	59.5	98.4131	64.125	6.71564e+07	C25H24O12	Isochlorogenic acid b	Organooxygen compounds	Alcohols and polyols	O=C(/C=C/c1ccc(O)c(O)c1)OC1CC(O)(C(=O)O)CC(O)C1OC(=O)/C=C/c1ccc(O)c(O)c1	Gardenia jasminoides J.Ellis
42	POS	10.86_225.0753m/z	10.8554	M+H	M+H	225.075	225.076	-1.96937	207.065, 175.039, 156.9974, 119.0495, 116.9665, 147.044, 91.0551, 199.0438, 225.0424, 192.0419	85.2	98.225	72.5	33673.3	C11H12O5	Sinapic acid	Cinnamic acids and derivatives	Hydroxycinnamic acids and derivatives	COC1=CC(=CC(=C1O)OC)/C=C/C(=O)O	Gardenia jasminoides J.Ellis
43	NEG	10.86_623.1620m/z	10.8613	M-H	M-H	623.162	623.162	0.344236	623.1624, 315.0513, 299.0197, 271.0249, 313.0567, 314.0436, 169.0122, 243.0294, 125.0219, 255.0294	54.3	96.9668	67	2.63826e+06	C28H32O16	Isorhamnetin-3-o-neohespeidoside	Flavonoids	Flavonoid glycosides	C[C@H]1[C@@H]([C@H]([C@H]([C@@H](O1)O[C@@H]2[C@H]([C@@H]([C@H](O[C@H]2OC3=C(OC4=CC(=CC(=C4C3=O)O)O)C5=CC(=C(C=C5)O)OC)CO)O)O)O)O)O	Atractylodes macrocephala Koidz,Artemisia capillaris Thunb
44	NEG	10.95_231.0655m/z	10.9513	M-H	M-H	231.066	231.066	-3.16982	231.0656, 188.0464, 189.0526, 187.0385	83.9	98.0467	69.5	64667.8	C13H12O4	Cassiachromone	Benzopyrans	1-benzopyrans	CC(=O)Cc1cc(O)cc2oc(C)cc(=O)c12	Rheum palmatum L
45	POS	11.08_478.1106n	11.08	M+H, M+Na	M+H	479.118	479.118	-1.17848	317.0653, 302.0416, 85.0294	58.3	98.5865	63.875	1.95257e+06	C22H22O12	Cacticin	Flavonoids	Flavonoid glycosides	COC1=C(C=CC(=C1)C2=C(C(=O)C3=C(C=C(C=C3O2)O)O)OC4C(C(C(C(O4)CO)O)O)O)O	Artemisia capillaris Thunb
46	NEG	11.11_861.1896m/z	11.1107	M-H	M-H	861.19	861.188	1.44087	227.0343, 861.1893, 389.088, 224.047, 418.0904, 447.0869, 699.1371, 430.0828, 268.0372, 195.0439	86.1	99.1017	74	1.58336e+06	C42H38O20	Sennoside b	Anthracenes	Anthracenecarboxylic acids and derivatives	C1=CC2=C(C(=C1)O[C@H]3[C@@H]([C@H]([C@@H]([C@H](O3)CO)O)O)O)C(=O)C4=C([C@@H]2[C@H]5C6=C(C(=CC=C6)O[C@H]7[C@@H]([C@H]([C@@H]([C@H](O7)CO)O)O)O)C(=O)C8=C5C=C(C=C8O)C(=O)O)C=C(C=C4O)C(=O)O	Rheum palmatum L
47	POS	11.21_273.0752m/z	11.2134	M+H	M+H	273.075	273.076	-2.04101	273.0752, 153.0181, 147.0439, 171.0289, 271.0595, 225.0552, 217.0494, 253.0492, 119.0487, 189.0547	53.3	97.4924	62.125	22943.7	C15H12O5	Toralactone	Naphthopyrans	Naphthopyranones	COc1cc(O)c2c(O)c3c(=O)oc(C)cc3cc2c1	Rheum palmatum L
48	NEG	11.45_415.1038m/z	11.4519	M-H	M-H	415.104	415.103	0.941827	253.0504, 225.0549, 277.0519	73.8	94.722	66.875	30157.4	C21H20O9	Pulmatin	Anthracenes	Anthraquinones	Cc1cc(O)c2c(c1)C(=O)c1cccc(O[C@@H]3O[C@H](CO)[C@@H](O)[C@H](O)[C@H]3O)c1C2=O	Rheum palmatum L
49	NEG	11.50_420.1422n	11.4977	M-H, M+FA-H	M+FA-H	465.14	465.14	0.403169	419.1349, 257.081, 137.022, 238.0627, 256.074, 239.071, 401.1252, 59.0113, 215.0704, 187.0748	72.4	95.4278	66.875	36004.1	C21H24O9	Rhaponticin	Stilbenes	Stilbene glycosides	COC1=C(C=C(C=C1)C=CC2=CC(=CC(=C2)OC3C(C(C(C(O3)CO)O)O)O)O)O	Rheum palmatum L
50	POS-NEG	11.66_515.1192m/z	11.6558	M-H	M-H	515.119	515.119	-0.620844	173.0439, 179.0334, 135.043, 515.1199, 191.0547, 353.088, 93.032	59.2	98.553	64.25	2.52373e+07	C25H24O12	Cynarine	Organooxygen compounds	Alcohols and polyols	O=C(/C=C\c1ccc(O)c(O)c1)O[C@]1(C(=O)O)C[C@@H](O)[C@H](O)[C@H](OC(=O)/C=C/c2ccc(O)c(O)c2)C1	Gardenia jasminoides J.Ellis
51	NEG	11.72_447.0935m/z	11.7238	M-H	M-H	447.094	447.093	0.627631	447.0936, 314.0434, 285.0401, 243.0311, 271.0247, 153.0175, 284.0325, 93.032, 445.2447, 161.0227	42.3	94.2	62.375	69387.2	C21H20O11	Cynaroside	Flavonoids	Flavonoid glycosides	C1=CC(=C(C=C1C2=CC(=O)C3=C(C=C(C=C3O2)O[C@H]4[C@@H]([C@H]([C@@H]([C@H](O4)CO)O)O)O)O)O)O	Atractylodes macrocephala Koidz
52	POS	11.80_463.1227m/z	11.7988	M+H	M+H	463.123	463.124	-1.6669	301.0701, 217.0494, 191.0701, 286.0462, 111.008, 463.1232, 85.0293	82	98.5361	73.375	308835	C22H22O11	Tectoridin	Isoflavonoids	Isoflavonoid O-glycosides	COC1=C(C=C2C(=C1O)C(=O)C(=CO2)C3=CC=C(C=C3)O)O[C@H]4[C@@H]([C@H]([C@@H]([C@H](O4)CO)O)O)O	Atractylodes macrocephala Koidz
53	POS	11.98_394.1257n	11.9775	M+H-2H2O, M+H-H2O, M+H, M+Na	M+H	395.133	395.134	-1.81629	299.0912, 257.0803, 245.0803, 377.1231, 253.0855, 227.0697, 341.1002, 239.0698, 225.0907, 359.1119	52.7	95.432	61.5	254469	C19H22O9	6-hydroxymusizin-8-o-β-d-glucoside	Organooxygen compounds	Carbohydrates and carbohydrate conjugates	CC1=C(C(=C2C(=C1)C=C(C=C2OC3C(C(C(C(O3)CO)O)O)O)O)O)C(=O)C	Rheum palmatum L
54	POS	12.15_696.2250n	12.1534	M+H-2H2O, M+H-H2O, M+H, M+NH4, M+Na	M+NH4	714.259	714.26	-2.09742	163.0388, 147.044, 135.0441, 145.0283, 117.0339, 661.2156, 139.0389	78.2	98.955	68.625	1.42971e+07	C32H40O17	6''-o-p-coumaroylgenipingentiobioside	Prenol lipids	Terpene glycosides	COC(=O)C1=CO[C@@H](O[C@@H]2O[C@H](CO[C@@H]3O[C@H](COC(=O)/C=C\c4ccc(O)cc4)[C@@H](O)[C@H](O)[C@H]3O)[C@@H](O)[C@H](O)[C@H]2O)[C@@H]2C(CO)=CC[C@H]12	Gardenia jasminoides J.Ellis
55	NEG	12.52_461.1092m/z	12.517	M-H	M-H	461.109	461.109	0.543783	461.1091, 147.0426, 313.0568, 169.0125, 125.0221, 123.0065, 151.0017, 137.0222	71.9	98.9485	67.5	1.58483e+07	C22H22O11	2-o-cinnamoyl-glucogallin	Tannins	-	C1=CC=C(C=C1)C=CC(=O)OC2C(C(C(OC2OC(=O)C3=CC(=C(C(=C3)O)O)O)CO)O)O	Rheum palmatum L
56	NEG	12.61_593.1522m/z	12.6072	M-H	M-H	593.152	593.151	1.77555	269.0452, 268.0384, 593.1504, 161.0223, 133.0274, 179.0336, 225.0554, 135.0429, 90.9311, 547.1732	44.8	89.2086	62.375	24952.1	C27H30O15	Oroxin b	Flavonoids	Flavonoid glycosides	C1=CC=C(C=C1)C2=CC(=O)C3=C(C(=C(C=C3O2)O[C@H]4[C@@H]([C@H]([C@@H]([C@H](O4)CO[C@H]5[C@@H]([C@H]([C@@H]([C@H](O5)CO)O)O)O)O)O)O)O)O	Rheum palmatum L
57	POS-NEG	12.74_976.3795n	12.7436	M-H, M+FA-H	M-H	975.372	975.371	0.786266	975.3727, 327.1603, 651.2661, 283.1704, 239.1798, 651.7676	65.3	95.7917	65	1.26278e+07	C44H64O24	Crocin	Prenol lipids	Diterpenoids	CC(/C=C/C=C(\C)C(=O)O[C@@H]1O[C@H](CO[C@@H]2O[C@H](CO)[C@@H](O)[C@H](O)[C@H]2O)[C@@H](O)[C@H](O)[C@H]1O)=C\C=C\C=C(C)\C=C\C=C(/C)C(=O)O[C@@H]1O[C@H](CO[C@@H]2O[C@H](CO)[C@@H](O)[C@H](O)[C@H]2O)[C@@H](O)[C@H](O)[C@H]1O	Gardenia jasminoides J.Ellis
58	NEG	13.13_847.2103m/z	13.1282	M-H	M-H	847.21	847.209	1.49208	254.0583, 416.1118, 847.2084, 238.0632, 225.054	52.4	95.1729	61.5	72165.8	C42H40O19	Sennoside c	Anthracenes	Anthracenecarboxylic acids and derivatives	O=C(O)c1cc(O)c2c(c1)[C@H]([C@H]1c3cc(CO)cc(O)c3C(=O)c3c(O[C@@H]4O[C@H](CO)[C@@H](O)[C@H](O)[C@H]4O)cccc31)c1cccc(O[C@@H]3O[C@H](CO)[C@@H](O)[C@H](O)[C@H]3O)c1C2=O	Rheum palmatum L
59	POS	13.14_481.1333m/z	13.1354	M+H	M+H	481.133	481.134	-1.61089	163.0388, 233.0804, 481.1319, 215.0698, 85.0294, 127.0389, 81.0345, 187.0754, 109.0289, 135.0442	52.6	94.1919	61.25	65895.5	C22H24O12	Torachrysone-8-o-beta-d-(6'-oxayl)-glucoside	Organooxygen compounds	Carbohydrates and carbohydrate conjugates	CC1=C(C(=C2C(=C1)C=C(C=C2OC3C(C(C(C(O3)COC(=O)C(=O)O)O)O)O)OC)O)C(=O)C	Rheum palmatum L
60	POS-NEG	13.61_317.0649m/z	13.6084	M+H	M+H	317.065	317.066	-2.22159	317.0652, 302.0414, 274.047	85.1	95.6771	69.5	38991.9	C16H12O7	Capillarisin	Coumarins and derivatives	-	COc1c(O)cc2oc(Oc3ccc(O)cc3)cc(=O)c2c1O	Artemisia capillaris Thunb
61	NEG	13.87_814.3273n	13.8659	M-H, M+FA-H	M+FA-H	859.325	859.324	1.57945	651.2665, 283.1704, 327.1606, 89.0219, 239.1801, 813.3206, 71.0112, 101.0219, 489.2125, 113.022	73.3	99.451	67.75	4.53219e+06	C38H54O19	Crocin-2	Prenol lipids	Diterpenoids	CC(=CC=CC=C(C)C=CC=C(C)C(=O)OC1C(C(C(C(O1)COC2C(C(C(C(O2)CO)O)O)O)O)O)O)C=CC=C(C)C(=O)OC3C(C(C(C(O3)CO)O)O)O	Gardenia jasminoides J.Ellis
62	NEG	13.89_613.1204m/z	13.8889	M-H	M-H	613.12	613.12	0.891065	169.0124, 613.1202, 125.0221, 465.0677, 313.0568, 271.0462, 211.0236, 123.0067, 168.0044, 295.0461	65	98.3238	65.625	933072	C29H26O15	1,6-digalloyl-2-cinnamoyl-glucose	Tannins	-	C1=CC=C(C=C1)C=CC(=O)OC2C(C(C(OC2OC(=O)C3=CC(=C(C(=C3)O)O)O)COC(=O)C4=CC(=C(C(=C4)O)O)O)O)O	Rheum palmatum L
63	POS	13.92_494.1358n	13.9243	M+H-H2O, M+H	M+H	495.143	495.144	-1.63743	240.0778, 256.0727	76.9	93.6072	67.125	73514	C30H22O7	Palmidin c	Anthracenes	-	Cc1cc(O)c2c(c1)C(C1c3cc(C)cc(O)c3C(=O)c3c(O)cc(O)cc31)c1cccc(O)c1C2=O	Rheum palmatum L
64	NEG	13.98_435.0936m/z	13.9797	M-H	M-H	435.094	435.093	0.731203	435.0936, 137.0223, 152.0095, 93.032, 108.0192, 153.0175, 315.0729, 109.0273, 297.0614	78.7	98.8922	69.125	322776	C20H20O11	6-o-caffeoylerigeroside	Cinnamic acids and derivatives	Hydroxycinnamic acids and derivatives	O=C(/C=C/c1ccc(O)c(O)c1)OC[C@H]1O[C@@H](Oc2coccc2=O)[C@H](O)[C@@H](O)[C@@H]1O	Gardenia jasminoides J.Ellis
65	NEG	14.26_431.0982m/z	14.2559	M-H	M-H	431.098	431.098	-0.248753	269.0457, 431.0982, 225.0549	71.4	99.083	67.5	5.54446e+06	C21H20O10	Aloe-emodin-glucoside	Anthracenes	Anthraquinones	O=C1c2cccc(O)c2C(=O)c2c(O)cc(CO[C@@H]3O[C@H](CO)[C@@H](O)[C@H](O)[C@H]3O)cc21	Rheum palmatum L
66	NEG	14.30_415.1036m/z	14.3009	M-H	M-H	415.104	415.103	0.30499	253.0504, 225.0551, 277.051	67.9	95.9525	65.875	1.27787e+06	C21H20O9	Chrysophanein	Anthracenes	Anthraquinones	Cc1cc(O[C@@H]2O[C@H](CO)[C@@H](O)[C@H](O)[C@H]2O)c2c(c1)C(=O)c1cccc(O)c1C2=O	Rheum palmatum L
67	POS	14.38_539.1329m/z	14.3772	M+H	M+H	539.133	539.134	-1.4791	270.0881, 227.0703	65	98.7228	65.5	95499.3	C31H22O9	Rheidin c	Anthracenes	Anthracenecarboxylic acids and derivatives	COc1cc(O)c2c(c1)C(C1c3cccc(O)c3C(=O)c3c(O)cc(C(=O)O)cc31)c1cc(C)cc(O)c1C2=O	Rheum palmatum L
68	NEG	14.51_313.0356m/z	14.5065	M-H	M-H	313.036	313.035	0.690767	269.0457, 313.0355	52.9	96.3959	62.125	114466	C16H10O7	Laccaic acid d	Anthracenes	Anthracenecarboxylic acids and derivatives	Cc1c(C(=O)O)c(O)cc2c1C(=O)c1c(O)cc(O)cc1C2=O	Rheum palmatum L
69	POS-NEG	14.58_253.0502m/z	14.5829	M-H	M-H	253.05	253.051	-1.78498	253.0504, 225.0549	44.6	98.058	67.25	1.88373e+06	C15H10O4	Daidzein	Isoflavonoids	Isoflav-2-enes	C1=CC(=CC=C1C2=COC3=C(C2=O)C=CC(=C3)O)O	Atractylodes macrocephala Koidz
70	POS	14.65_408.1413n	14.6465	M+H-2H2O, M+H-H2O, M+H, M+Na	M+H	409.149	409.149	-1.9448	259.0961, 325.1069, 373.1276, 355.116, 241.086, 91.0581, 307.0956, 97.0293, 167.0702, 81.0347	60.6	96.3531	63.625	2.18013e+06	C20H24O9	Torachrysone-8-o-beta-d-glucoside	Organooxygen compounds	Carbohydrates and carbohydrate conjugates	CC1=CC2=CC(=CC(=C2C(=C1C(=O)C)O)OC3C(C(C(C(O3)CO)O)O)O)OC	Rheum palmatum L
71	POS	14.69_509.1225m/z	14.6915	M+H	M+H	509.123	509.123	-1.16967	240.0778, 194.0725	62.2	91.1798	63	26863.5	C30H20O8	Rheidin b	Anthracenes	Anthracenecarboxylic acids and derivatives	Cc1cc(O)c2c(c1)C(C1c3cccc(O)c3C(=O)c3c(O)cc(C(=O)O)cc31)c1cccc(O)c1C2=O	Rheum palmatum L
72	NEG	15.16_567.1147m/z	15.1554	M-H	M-H	567.115	567.114	0.550494	169.0125, 567.1153, 125.0222, 313.0572, 253.0508, 91.5655, 116.9262, 107.0111, 211.024, 225.0551	52.6	93.2678	61.25	37479.6	C28H24O13	Chrysophanol 8 -(6-o-galloyl-beta-d-glucopyranoside)	Anthracenes	Anthraquinones	Cc1cc(O)c2c(c1)C(=O)c1cccc(O[C@@H]3O[C@H](COC(=O)c4cc(O)c(O)c(O)c4)[C@@H](O)[C@H](O)[C@H]3O)c1C2=O	Rheum palmatum L
73	NEG	15.62_283.0611m/z	15.6163	M-H	M-H	283.061	283.061	-0.184542	283.0612, 240.0423, 268.0377	56	97.1565	75.375	95778.3	C16H12O5	Calycosin	Isoflavonoids	O-methylated isoflavonoids	COC1=C(C=C(C=C1)C2=COC3=C(C2=O)C=CC(=C3)O)O	Atractylodes macrocephala Koidz
74	NEG	15.80_253.0502m/z	15.7998	M-H	M-H	253.05	253.051	-1.59458	253.0503, 225.0549	79.5	97.7391	68.75	1.91607e+06	C15H10O4	4',7-dihydroxyflavone	Flavonoids	Flavones	O=c1cc(-c2ccc(O)cc2)oc2cc(O)ccc12	Gardenia jasminoides J.Ellis
75	NEG	15.90_431.0984m/z	15.8979	M-H	M-H	431.098	431.098	0.0105339	269.0458, 282.0534, 431.0981, 225.0552	89.4	94.6267	82.375	123332	C21H20O10	Emodin-8-beta-d-glucoside	Anthracenes	Anthraquinones	CC1=CC2=C(C(=C1)O)C(=O)C3=C(C2=O)C=C(C=C3O[C@H]4[C@@H]([C@H]([C@@H]([C@H](O4)CO)O)O)O)O	Rheum palmatum L
76	POS	16.00_301.0699m/z	15.9982	M+H	M+H	301.07	301.071	-2.63615	301.0704, 286.0468, 285.039, 258.0513	75.1	95.5073	66.875	57785.3	C16H12O6	3-methylkempferol	Flavonoids	O-methylated flavonoids	COc1c(-c2ccc(O)cc2)oc2cc(O)cc(O)c2c1=O	Gardenia jasminoides J.Ellis
77	POS	16.77_652.2718n	16.766	M+, M+NH4, M+Na	M+NH4	670.306	670.307	-1.84632	328.1664, 85.0294, 107.0861, 97.0293, 69.0348, 211.1118, 119.0859, 310.1558, 143.0858, 129.0699	60.8	97.3808	64	2.86174e+06	C32H44O14	Crocin 3	Prenol lipids	Diterpenoids	CC(/C=C/C=C(\C)C(=O)O)=C\C=C\C=C(C)\C=C\C=C(/C)C(=O)O[C@@H]1O[C@H](CO[C@@H]2O[C@H](CO)[C@@H](O)[C@H](O)[C@H]2O)[C@@H](O)[C@H](O)[C@H]1O	Gardenia jasminoides J.Ellis
78	NEG	16.86_269.0456m/z	16.8557	M-H	M-H	269.046	269.046	0.124042	269.0457, 240.0424	43.5	96.1106	73.375	71976.7	C15H10O5	Genistein	Isoflavonoids	Isoflav-2-enes	C1=CC(=CC=C1C2=COC3=CC(=CC(=C3C2=O)O)O)O	Gardenia jasminoides J.Ellis
79	POS	17.17_315.0855m/z	17.169	M+H	M+H	315.085	315.086	-2.79068	315.0857, 254.0573, 282.0517, 300.0621	74	96.2688	66.75	28477.3	C17H14O6	4'-methylcapillarisin	Flavonoids	O-methylated flavonoids	COc1ccc(-c2cc(=O)c3c(O)c(OC)c(O)cc3o2)cc1	Artemisia capillaris Thunb
80	POS	17.21_210.1254n	17.214	M+H-2H2O, M+H	M+H-2H2O	175.112	175.112	-1.02131	175.1116, 105.0705, 91.055, 119.0859, 133.1013, 145.0284, 173.0964, 131.0859, 133.065, 145.1013	70.7	94.047	78.875	30026.4	C12H18O3	Jasmonic acid	Fatty Acyls	Lineolic acids and derivatives	CC/C=C\C[C@@H]1[C@H](CCC1=O)CC(=O)O	Artemisia capillaris Thunb
81	NEG	17.45_955.4921m/z	17.4544	M-H	M-H	955.492	955.491	1.39267	955.4941, 793.4405, 71.0112, 75.0062, 101.022, 731.4335, 93.0324, 280.5076, 951.84, 699.2583	55.8	93.5492	65.5	38706.4	C48H76O19	Ginsenoside ro	Prenol lipids	Terpene glycosides	C[C@]12CC[C@@H](C([C@@H]1CC[C@@]3([C@@H]2CC=C4[C@]3(CC[C@@]5([C@H]4CC(CC5)(C)C)C(=O)O[C@H]6[C@@H]([C@H]([C@@H]([C@H](O6)CO)O)O)O)C)C)(C)C)O[C@H]7[C@@H]([C@H]([C@@H]([C@H](O7)C(=O)O)O)O)O[C@H]8[C@@H]([C@H]([C@@H]([C@H](O8)CO)O)O)O	Atractylodes macrocephala Koidz
82	POS	17.60_519.3311m/z	17.5975	M+H	M+H	519.331	519.332	-0.990704	519.3326, 270.0884, 299.0616, 91.0583, 167.0558, 107.0861, 105.0706, 93.0708, 119.0862, 81.0709	43.8	91.7647	67.5	124374	C30H46O7	Ganoderic acid c2	Prenol lipids	Triterpenoids	C[C@H](CC(=O)C[C@@H](C)C(=O)O)[C@H]1C[C@@H]([C@@]2([C@@]1(CC(=O)C3=C2[C@H](C[C@@H]4[C@@]3(CC[C@@H](C4(C)C)O)C)O)C)C)O	Atractylodes macrocephala Koidz
83	NEG	18.26_289.1810m/z	18.26	M-H	M-H	289.181	289.181	0.202192	289.1812, 119.0842, 71.0476, 288.1825, 245.1917, 97.0635	55.7	96.3425	63	78743.5	C18H26O3	8beta-ethoxy atractylenolide iii	Prenol lipids	Terpene lactones	C=C1CCC[C@]2(C)C[C@]3(OCC)OC(=O)C(C)=C3C[C@@]12C	Atractylodes macrocephala Koidz
84	POS	18.36_517.3152m/z	18.3602	M+H	M+H	517.315	517.316	-1.51443	517.3214, 270.0885, 445.258, 499.3045, 107.0859, 119.0861, 163.0392, 121.1012, 133.101, 81.0708	64.6	91.7068	71	192169	C30H44O7	Ganoderic acid a	Prenol lipids	Triterpenoids	C[C@H](CC(=O)C[C@@H](C)C(=O)O)[C@H]1C[C@@H]([C@@]2([C@@]1(CC(=O)C3=C2[C@H](C[C@@H]4[C@@]3(CCC(=O)C4(C)C)C)O)C)C)O	Atractylodes macrocephala Koidz
85	POS	18.43_217.1584m/z	18.427	M+H	M+H	217.158	217.159	-1.61521	217.1587, 105.0705, 91.0551, 159.1168, 119.0859, 131.0858, 81.071, 117.0703, 145.1013, 199.1484	53.6	92.0307	61	75820.8	C15H20O	Furanodiene	Prenol lipids	Sesquiterpenoids	C/C1=C/Cc2c(C)coc2C/C(C)=C\CC1	Atractylodes macrocephala Koidz
86	POS-NEG	18.54_313.0720m/z	18.5395	M-H	M-H	313.072	313.072	0.674586	311.223, 298.0482, 283.0249, 313.072, 255.0295, 253.0502, 293.2136, 311.0573, 241.1598, 253.159	62.8	96.6384	88	278357	C17H14O6	Cirsimaritin	Flavonoids	O-methylated flavonoids	COC1=C(C(=C2C(=C1)OC(=CC2=O)C3=CC=C(C=C3)O)O)OC	Artemisia capillaris Thunb
87	POS	18.67_345.0961m/z	18.6725	M+H	M+H	345.096	345.097	-2.4766	345.0968, 329.0654, 330.0718, 240.2321, 95.0863, 81.071, 284.0671	66	96.15	70.5	45665.9	C18H16O7	Eupatilin	Flavonoids	O-methylated flavonoids	COC1=C(C=C(C=C1)C2=CC(=O)C3=C(O2)C=C(C(=C3O)OC)O)OC	Atractylodes macrocephala Koidz
88	POS	18.83_390.2266m/z	18.8283	M+H	M+H	390.227	390.228	-2.47797	149.0233, 372.2166, 390.2267, 326.211, 70.0664, 114.0554, 91.0551, 354.2056, 117.0704, 71.0868	72.5	94.4514	66	245315	C22H31NO5	Oxotuberostemonine	Indoles and derivatives	-	CCC1C(C2C(C(=O)OC23CC(N4C3=C1CCCC4)C5CC(C(=O)O5)C)C)O	Atractylodes macrocephala Koidz
89	POS	18.90_248.1408n	18.8951	M+H-2H2O, M+H-H2O, M+H	M+H-H2O	231.137	231.138	-2.00947	249.1489, 232.1455, 231.138, 93.0706, 108.0941, 230.0897, 105.0705, 248.0997, 133.0646, 189.1268	51.2	97.3146	67.125	1.28821e+06	C15H20O3	Parthenolide	Prenol lipids	Terpene lactones	C/C/1=C\CC[C@@]2([C@H](O2)[C@@H]3[C@@H](CC1)C(=C)C(=O)O3)C	Atractylodes macrocephala Koidz
90	POS-NEG	18.96_486.3336n	18.9609	M+H-2H2O, M+H-H2O, M+H, M+Na	M+H	487.341	487.342	-1.89799	451.3207, 119.0858, 379.2633, 107.0862, 133.1014, 145.1012, 105.0704, 95.0862, 159.1166, 433.3103	80.3	96.5354	68.625	8.15094e+06	C30H46O5	Alisol c	Prenol lipids	Triterpenoids	C[C@H](C[C@H](O)[C@H]1OC1(C)C)C1=C2C[C@H](O)[C@H]3[C@@]4(C)CCC(=O)C(C)(C)[C@@H]4CC[C@]3(C)[C@@]2(C)CC1=O	Alisma orientale
91	NEG	19.15_255.0660m/z	19.1498	M-H	M-H	255.066	255.066	-1.006	255.0661, 209.0597, 116.9261, 227.0705, 181.0645	59.4	96.078	63.5	39194.4	C15H12O4	Emodinanthrone	Anthracenes	-	CC1=CC2=C(C(=C1)O)C(=O)C3=C(C2)C=C(C=C3O)O	Rheum palmatum L
92	NEG	19.75_487.3431m/z	19.7452	M-H	M-H	487.343	487.343	0.428838	487.3437	55.9	97.2998	63.125	3.18642e+06	C30H48O5	Alisol f	Prenol lipids	Triterpenoids	C[C@@H]1C[C@@H]([C@@H](O)C(C)(C)O)O[C@H]2C[C@@]3(C)C(=C21)C[C@H](O)[C@H]1[C@@]2(C)CCC(=O)C(C)(C)[C@@H]2CC[C@@]13C	Alisma orientale
93	POS-NEG	19.99_528.3442n	19.9861	M+H-2H2O, M+H, M+Na	M+H	529.351	529.352	-1.78779	551.3342, 491.3124	72	98.0716	67	9.77229e+06	C32H48O6	Alisol c monoacetate	Prenol lipids	Triterpenoids	CC(=O)O[C@@H](C[C@@H](C)C1=C2C[C@H](O)[C@H]3[C@@]4(C)CCC(=O)C(C)(C)[C@@H]4CC[C@]3(C)[C@@]2(C)CC1=O)[C@H]1OC1(C)C	Alisma orientale
94	POS	20.03_233.1531m/z	20.0301	M+H	M+H	233.153	233.154	-2.06922	233.1535, 215.1427, 187.1481, 105.0705, 131.0855, 145.101, 151.0751, 119.0858, 159.1166, 81.071	67.9	97.5273	65.75	1.84114e+06	C15H20O2	3beta-hydroxyatractylon	Prenol lipids	Sesquiterpenoids	C=C1[C@@H](O)CC[C@]2(C)Cc3occ(C)c3C[C@@H]12	Atractylodes macrocephala Koidz
95	NEG	20.24_485.3275m/z	20.2422	M-H	M-H	485.327	485.327	0.50352	485.3276, 73.0269, 469.3326	81.1	93.9682	68.625	363759	C30H46O5	Gardenolic acid b	Steroids and steroid derivatives	Cycloartanols and derivatives	CC(CC(=O)C=C(C)C)C1CCC2(C1(CCC34C2CCC5C3(C4)C(CC(C5(C)C(=O)O)O)O)C)C	Gardenia jasminoides J.Ellis
96	POS	20.31_237.1844m/z	20.3146	M+H	M+H	237.184	237.185	-2.42885	135.1175, 121.1015, 107.0861, 235.1699, 237.1848, 95.0863, 81.0711, 105.0708, 93.0707, 123.1172	71.3	95.1068	65.875	155334	C15H24O2	Orientalol f	Prenol lipids	Sesquiterpenoids	CC1=C2[C@H](O)[C@]3(C(C)C)CC[C@@](C)(O3)[C@@H]2CC1	Alisma orientale
97	POS	20.31_489.3570m/z	20.3146	M+H	M+H	489.357	489.357	-1.06662	105.0707, 107.0861, 121.1015, 95.0864, 145.1013, 489.3586, 471.3487, 81.0709, 133.101, 83.0502	62.9	92.8403	63.625	196053	C30H48O5	Neoalisol	Prenol lipids	Triterpenoids	CC1CC(OC12CCC3(C2=CC(C4C3(CCC5C4(CCC(=O)C5(C)C)C)C)O)C)C(C(C)(C)O)O	Alisma orientale
98	NEG	20.37_509.1241m/z	20.3653	M-H	M-H	509.124	509.124	-0.0571855	254.0584, 509.1219, 88.0378	72.6	93.2816	66.5	20955.8	C30H22O8	Palmidin a	Anthracenes	-	Cc1cc(O)c2c(c1)C(C1c3cccc(O)c3C(=O)c3c(O)cc(CO)cc31)c1cc(O)cc(O)c1C2=O	Rheum palmatum L
99	NEG	20.77_493.1295m/z	20.7721	M-H	M-H	493.129	493.129	0.490532	493.1296, 238.0631, 254.0579, 225.0549, 492.122	81.8	97.0547	69.625	163917	C30H22O7	Palmidin b	Anthracenes	-	Cc1cc(O)c2c(c1)C(C1c3cccc(O)c3C(=O)c3c(O)cc(CO)cc31)c1cccc(O)c1C2=O	Rheum palmatum L
100	POS	20.91_514.3654n	20.9148	M+H-H2O, M+H	M+H	515.373	515.373	-0.797871	107.0861, 121.1016, 95.0864, 119.086, 81.0708, 133.1013, 145.1011, 93.0708, 109.1017, 159.1169	67.6	94.9622	65.375	249596	C32H50O5	25-anhydroalisol a 24 -acetate	Prenol lipids	Triterpenoids	C=C(C)[C@H](OC(C)=O)[C@@H](O)C[C@@H](C)C1=C2C[C@H](O)[C@H]3[C@@]4(C)CCC(=O)C(C)(C)C4CC[C@]3(C)[C@@]2(C)CC1	Alisma orientale
101	POS	21.02_203.1791m/z	21.0248	M+H	M+H	203.179	203.179	-1.53263	203.1794, 105.0704, 147.1167, 119.0858, 95.0863, 133.1012, 109.1018, 161.1323, 81.0709, 107.0863	61.4	98.6666	64.625	4.79508e+06	C15H22	Beta-vatirenene	Prenol lipids	Sesquiterpenoids	CC(C)=C1CC=C2C=CCC(C)C2(C)C1	Atractylodes macrocephala Koidz
102	POS	21.07_528.3441n	21.0691	M+H-H2O, M+NH4, M+Na	M+NH4	546.378	546.379	-1.69283	511.3416, 107.086, 119.0859, 133.1014, 145.1011, 83.05, 147.1169, 105.0708, 159.1168, 157.1012	53.4	91.4227	66.5	587954	C32H48O6	23-acetyl alisol c	Prenol lipids	Triterpenoids	C[C@H](C[C@@H]([C@@H]1C(O1)(C)C)OC(=O)C)C2=C3C[C@@H]([C@H]4[C@]5(CCC(=O)C([C@@H]5CC[C@@]4([C@]3(CC2=O)C)C)(C)C)C)O	Alisma orientale
103	POS	21.11_205.1947m/z	21.1137	M+H	M+H	205.195	205.195	-2.1647	205.1951, 121.1015, 149.1325, 95.0863, 107.0861, 135.1169, 109.1017, 93.0707, 81.071, 115.9645	55.3	97.7478	62.625	237884	C15H24	Beta-humulene	Prenol lipids	Sesquiterpenoids	C=C1C/C=C\C(C)(C)C/C=C(/C)CCC1	Atractylodes macrocephala Koidz
104	POS-NEG	21.42_473.3622m/z	21.4247	M+H	M+H	473.362	473.363	-0.701701	473.3632, 107.0862, 95.0865, 133.1014, 119.0858, 121.1016, 145.1013, 383.2946, 109.1019, 81.071	77.3	93.9008	67.625	316157	C30H48O4	Alisol b	Prenol lipids	Triterpenoids	CC(CC(O)C1OC1(C)C)C1=C2CC(O)C3C4(C)CCC(=O)C(C)(C)C4CCC3(C)C2(C)CC1	Alisma orientale
105	NEG	21.44_487.3434m/z	21.4376	M-H	M-H	487.343	487.343	1.10702	487.3432, 87.0427, 485.3264, 486.3294	47.3	96.2248	66.25	46579.6	C30H48O5	Bayogenin	Prenol lipids	Triterpenoids	C[C@@]12CC[C@@H]3[C@@]([C@H]1CC=C4[C@]2(CC[C@@]5([C@H]4CC(CC5)(C)C)C(=O)O)C)(C[C@@H]([C@@H]([C@@]3(C)CO)O)O)C	Atractylodes macrocephala Koidz
106	NEG	21.48_485.3276m/z	21.4787	M-H	M-H	485.328	485.327	0.681637	485.3271, 441.3369, 484.3135, 483.3103	62.2	94.6811	64	112671	C30H46O5	Gypsogenic acid	Prenol lipids	Triterpenoids	CC1(C)CC[C@]2(C(=O)O)CC[C@]3(C)C(=CC[C@@H]4[C@@]5(C)CC[C@H](O)[C@@](C)(C(=O)O)[C@@H]5CC[C@]43C)[C@@H]2C1	Gardenia jasminoides J.Ellis
107	POS	21.54_220.1824n	21.5355	M+H-H2O, M+H	M+H-H2O	203.179	203.179	-1.36385	219.1742, 203.1797, 221.19, 95.0863, 105.0705, 119.0859, 133.1013, 201.1636, 107.0862, 81.0708	76.4	98.2488	68.25	1.65899e+06	C15H24O	Lactiflorenol	Prenol lipids	Sesquiterpenoids	C=C1CCC(C(C)C)=C[C@H]2[C@H]1CC[C@@]2(C)O	Alisma orientale
108	POS	22.18_219.1739m/z	22.1831	M+H	M+H	219.174	219.174	-2.17414	219.174, 161.1323, 159.1168, 107.0859, 105.0704, 119.0858, 133.1012, 121.1014, 201.1635, 81.0709	66.9	95.658	72.375	244922	C15H22O	Nootkanone	Prenol lipids	Sesquiterpenoids	C[C@@H]1CC(=O)C=C2[C@]1(C[C@@H](CC2)C(=C)C)C	Atractylodes macrocephala Koidz
109	POS	22.63_456.3595n	22.6319	M+H-H2O, M+H	M+H-H2O	439.356	439.357	-1.80921	411.3618, 95.0863, 457.3689, 107.0861, 121.1014, 163.1479, 109.1018, 81.0709, 93.0707, 119.0858	78.3	97.5722	68.5	1.38156e+06	C30H48O3	3-epioleanolic acid	Prenol lipids	Triterpenoids	CC1(C)CC[C@]2(C(=O)O)CC[C@]3(C)C(=CC[C@@H]4[C@@]5(C)CC[C@@H](O)C(C)(C)[C@@H]5CC[C@]43C)[C@@H]2C1	Gardenia jasminoides J.Ellis
110	POS	22.81_514.3646n	22.8111	M+H-2H2O, M+H-H2O, M+H, M+NH4, 2M+H	M+H	515.372	515.373	-2.3807	479.3529, 199.1481, 419.3306, 145.1011, 157.1012, 107.0861, 133.1014, 159.1167, 121.1015, 201.1636	77.9	98.6521	68.375	3.63082e+07	C32H50O5	25-anhydroalisol a 24-acetate	Prenol lipids	Triterpenoids	CC(CC(C(C(=C)C)OC(=O)C)O)C1=C2CC(C3C4(CCC(=O)C(C4CCC3(C2(CC1)C)C)(C)C)C)O	Alisma orientale
