# Supplementary material for: Multi-omics reveals an association of the gut butyrate-IDO1-tryptophan axis with Yinchenhaotang plus Zexietang-ameliorated NASH in a microbiota-dependent manner
Source: Chin Med. 2026 Jan 21;21:44. doi: 10.1186/s13020-025-01304-w (PMC12821316; doi:10.1186/s13020-025-01304-w)
Supplement: Supplementary file 6 — Supplementary Material 6. Detailed characterization data for the differential metabolites. [file 13020_2025_1304_MOESM6_ESM.xlsx]

## Sheet: Sheet1
Compounds	Q1 (Da)	Molecular weight (Da)	RT (min)
Serotonin	177.102	176.095	1.765
5-Hydroxyindoleacetic acid	190.051	191.058	2.9697
indole-3-glycol	178.086	177.079	2.5418
3-Indoleacrylic acid	186.056	187.063	4.7358
Indole-3-carbinol	130.065	147.068	3.9344
Indoxyl sulfate	212.003	213.01	3.4156
Indole-3-lactic acid	204.067	205.074	3.9026
Indole-3-propionic acid	188.071	189.079	4.9589
Indole-3-carboxylic acid	220.065	161.048	1.8458
N-Acetylserotonin	217.108	218.106	3.7036
Oxoadipic acid	141.017	160.037	0.5544
